# Supplementary material for: Morphology and Rheology of a Cool-Gel (Protein) Blended with a Thermo-Gel (Hydroxypropyl Methylcellulose)
Source: Foods. 2022 Jan 5;11(1):128. doi: 10.3390/foods11010128 (PMC8750888; doi:10.3390/foods11010128)
Supplement: Supplementary file 1 [file foods-11-00128-s001.zip]

Archive with 1 entries (1 files):
- foods-1512920-supplementary.pdf
